# Supplementary material for: Validation of a Measurement Scale on Technostress for University Students in Chile
Source: Int J Environ Res Public Health. 2022 Nov 4;19(21):14493. doi: 10.3390/ijerph192114493 (PMC9654646; doi:10.3390/ijerph192114493)
Supplement: Supplementary file 1 [file ijerph-19-14493-s001.zip]

Archive with 1 entries (1 files):
- ijerph-1993448-supplementary.xlsx
