# Supplementary material for: Validation of a Measurement Scale on Technostress for University Students in Chile
Source: Int J Environ Res Public Health. 2022 Nov 4;19(21):14493. doi: 10.3390/ijerph192114493 (PMC9654646; doi:10.3390/ijerph192114493)
Supplement: Supplementary file 1 [file ijerph-19-14493-s001.zip › ijerph-1993448-supplementary.xlsx]

## Sheet: data
VAR_01	VAR_02	VAR_03	VAR_04	VAR_05	VAR_06	VAR_07	VAR_08	VAR_09	VAR_10	VAR_11	VAR_12	VAR_13	VAR_14	VAR_15	VAR_16	VAR_17	VAR_18	VAR_19	VAR_20	VAR_21	VAR_22
2	2	1	2	3	1	1	1	1	1	1	1	1	1	1	1	1	1	1	1	1	1
1	2	2	2	2	2	2	2	2	1	1	1	1	2	2	2	2	2	2	1	3	2
4	4	4	4	5	4	3	4	4	5	5	4	4	4	3	4	4	3	3	3	4	4
3	2	2	2	4	4	4	4	4	3	1	3	1	5	2	1	1	2	3	5	3	2
2	2	2	2	2	4	4	5	3	3	1	3	2	2	2	2	1	2	1	1	2	4
2	2	3	5	5	1	4	3	1	1	2	4	4	2	2	3	3	3	4	4	2	3
2	2	2	2	2	2	2	2	2	2	2	2	2	2	2	2	2	2	2	2	2	2
1	1	1	1	1	5	5	5	5	1	1	1	1	4	1	1	1	1	1	1	1	1
4	4	3	3	3	4	4	3	3	3	3	3	4	3	3	3	3	3	3	3	3	3
5	4	3	3	4	4	3	3	2	4	5	4	5	4	4	5	5	5	3	2	2	2
2	2	2	2	1	2	2	1	1	2	1	1	2	1	2	2	1	1	1	2	2	2
2	2	2	2	2	2	2	2	2	2	2	2	1	2	1	2	2	2	2	2	2	2
4	1	2	2	5	2	4	3	3	2	2	2	2	3	3	2	1	1	3	5	5	5
2	2	1	1	3	2	3	2	1	4	1	1	1	3	1	1	1	1	3	4	4	1
2	2	2	2	4	2	2	4	2	2	2	2	2	2	2	2	2	2	2	5	2	2
4	5	4	4	4	5	5	5	5	5	4	4	4	5	3	3	3	3	1	2	4	1
5	4	3	2	5	4	4	4	4	5	2	4	4	2	2	2	4	2	4	4	5	5
2	2	2	2	4	3	3	3	3	4	4	4	3	3	2	2	3	4	3	3	5	5
2	2	2	1	3	3	4	3	2	5	2	2	2	3	4	3	3	4	1	1	3	2
2	2	2	2	3	2	4	3	3	4	2	2	2	3	3	3	2	2	1	2	2	2
4	2	1	1	1	3	1	1	1	2	2	4	4	1	1	4	3	4	1	1	1	1
4	4	3	4	5	3	5	4	5	4	4	4	2	3	4	2	3	2	3	3	3	4
3	3	4	2	5	3	3	3	1	5	2	2	1	1	2	2	3	4	1	1	1	3
2	2	2	2	3	2	4	3	3	4	2	2	2	3	3	3	2	2	1	2	2	2
3	5	1	1	2	5	1	3	5	4	1	1	1	3	3	1	1	1	3	5	5	4
2	2	1	1	2	2	1	1	1	2	1	1	1	1	1	2	2	1	1	1	1	1
1	1	1	1	1	5	1	5	5	1	1	1	1	3	3	1	1	1	1	3	1	1
3	2	3	4	3	2	2	2	2	2	3	3	2	2	2	2	2	2	3	2	2	3
4	4	4	4	5	2	2	2	2	5	1	4	4	2	2	4	4	4	3	5	5	3
1	2	2	2	3	3	3	3	4	4	2	3	3	3	3	3	3	2	3	3	2	3
3	3	2	2	4	3	4	3	3	2	1	1	1	3	3	2	2	2	3	4	4	5
4	2	1	1	1	3	1	1	1	2	2	4	4	1	1	4	3	4	1	1	1	1
2	2	1	2	2	1	1	2	2	1	1	2	2	2	1	1	2	2	1	1	1	1
2	2	2	2	4	3	2	2	2	3	2	2	3	2	2	2	2	2	2	4	2	2
2	2	2	2	5	2	2	2	3	3	1	1	1	5	5	1	1	1	1	5	1	5
4	5	2	2	5	4	4	5	2	2	2	3	4	4	2	2	2	2	1	2	1	1
4	4	4	4	2	3	3	3	3	4	3	3	2	3	3	3	3	3	2	3	2	2
4	5	3	1	5	4	4	4	5	3	4	4	4	3	3	5	5	5	3	3	3	5
2	2	2	2	2	2	2	4	2	2	2	2	2	2	2	2	2	2	1	1	1	1
2	1	1	1	2	3	3	2	2	5	1	2	1	1	1	4	4	1	5	3	3	5
4	3	3	3	5	4	4	3	3	5	3	4	3	1	1	5	2	3	2	3	4	4
4	2	1	1	1	3	1	1	1	2	2	4	4	1	1	4	3	4	1	1	1	1
3	2	2	2	2	1	2	2	1	1	2	2	2	1	1	2	2	2	5	3	5	5
2	4	2	4	2	2	2	2	4	4	2	3	4	3	3	3	4	3	3	4	4	4
2	2	2	2	3	2	4	2	4	4	4	2	3	5	3	2	3	2	2	4	2	2
4	4	2	2	4	3	4	3	4	5	2	3	2	4	3	3	3	3	1	3	3	4
3	3	2	2	4	3	3	3	2	3	4	3	2	3	2	2	2	2	1	1	1	1
3	2	4	2	4	5	4	5	4	5	1	1	4	5	3	4	3	2	4	3	4	4
2	2	2	2	2	2	1	1	1	1	2	2	2	1	1	2	2	2	2	2	1	1
3	4	4	4	5	3	4	3	4	5	5	4	3	4	2	4	3	4	4	3	3	4
4	4	2	1	1	2	2	2	2	2	2	2	2	2	2	2	3	3	4	3	3	3
3	3	3	3	4	2	3	3	3	2	3	3	2	1	1	3	3	2	2	2	2	1
4	4	5	5	5	5	5	4	1	4	5	5	5	1	1	1	5	1	5	3	5	5
2	2	2	2	2	3	4	4	4	2	2	2	2	4	3	2	2	2	2	2	2	2
3	3	3	3	4	4	4	4	4	3	4	3	3	3	3	4	3	4	3	3	1	4
4	4	1	1	3	3	3	3	4	2	1	1	1	1	3	2	1	2	2	1	1	5
2	2	2	2	2	3	3	3	3	2	3	2	2	3	3	2	1	1	3	2	2	3
4	4	1	1	4	1	1	1	1	1	1	1	1	2	1	1	1	1	1	1	1	1
3	2	5	5	3	3	1	2	2	4	2	2	1	3	3	1	1	1	1	1	1	1
3	2	2	2	2	2	2	2	2	3	3	1	1	2	2	2	2	2	2	3	3	1
4	4	2	2	4	5	5	4	5	4	2	3	5	5	5	3	3	3	2	3	5	5
1	1	1	1	1	2	3	3	3	1	2	1	1	2	2	1	1	1	1	1	1	1
2	1	1	1	3	1	3	2	3	1	1	1	1	2	1	1	1	1	3	4	2	4
2	1	1	1	3	1	3	2	3	1	1	1	1	2	1	1	1	1	3	4	2	4
4	4	4	4	5	5	5	4	2	5	2	3	3	4	1	5	4	5	3	3	4	5
2	1	1	1	3	1	3	2	3	1	1	1	1	2	1	1	1	1	3	4	2	4
2	2	2	1	4	2	1	2	2	2	2	1	1	1	1	1	1	2	1	2	2	2
5	4	1	1	5	3	3	4	3	3	3	3	4	4	3	4	5	4	3	2	5	5
2	2	2	2	2	3	3	2	3	4	2	2	1	4	3	2	2	4	1	3	1	3
3	3	4	4	5	3	2	4	2	4	5	5	2	3	3	3	5	2	4	4	4	4
1	1	1	1	2	2	4	2	2	1	1	1	2	2	1	1	1	1	1	2	1	2
4	4	2	2	4	4	5	3	4	3	2	2	1	4	3	3	2	2	2	3	2	1
1	1	1	1	1	5	5	5	3	3	1	1	1	1	3	3	1	1	3	3	3	5
1	1	1	1	4	4	3	4	3	2	2	2	1	2	1	3	2	2	1	2	2	2
4	4	4	3	4	3	2	3	3	4	3	3	4	3	3	3	3	4	2	2	2	2
2	2	1	1	2	2	2	2	2	2	1	1	2	2	2	2	2	2	2	2	1	2
4	4	4	4	5	4	4	4	4	5	2	4	4	2	2	5	4	4	4	4	3	3
1	2	1	1	1	1	1	1	1	1	1	1	2	1	1	1	1	1	1	1	1	2
2	2	2	2	4	2	2	2	2	2	4	2	4	3	2	2	2	2	3	3	3	3
2	2	1	1	4	3	2	4	2	4	1	1	1	2	3	2	1	3	1	1	1	1
2	2	2	2	2	2	2	2	2	2	2	2	2	2	2	2	2	3	2	2	2	2
2	1	1	1	3	1	3	2	3	1	1	1	1	2	1	1	1	1	3	4	2	4
3	3	2	2	2	2	3	3	3	2	2	2	2	4	3	2	2	2	2	2	2	2
3	1	1	1	4	4	4	4	3	2	1	2	1	4	2	3	4	2	3	3	2	4
4	5	3	4	4	2	3	3	3	3	3	3	3	3	3	3	3	3	3	3	3	3
3	2	2	3	4	3	4	2	2	2	2	3	3	2	2	3	3	3	3	3	2	4
1	1	1	1	4	4	3	3	1	5	1	1	1	4	1	1	1	1	1	5	1	1
1	1	2	1	1	1	1	1	1	1	1	1	1	1	1	3	1	1	1	1	1	2
2	1	1	1	2	2	1	2	1	2	3	2	1	1	1	1	2	1	2	2	1	1
2	2	2	2	3	1	2	2	2	2	1	1	2	1	1	1	1	2	1	1	1	1
3	2	1	1	3	1	1	1	2	2	3	2	1	2	2	4	3	2	3	3	4	3
2	2	2	2	2	2	2	2	2	2	2	2	2	2	2	2	2	2	2	2	2	2
3	2	1	1	3	3	2	2	1	2	1	1	3	2	1	1	1	1	3	1	1	3
3	2	1	1	3	3	2	2	1	2	1	1	3	2	1	1	1	1	3	1	1	3
2	3	2	2	4	3	3	3	3	3	3	3	3	3	3	1	3	2	2	2	2	2
1	2	1	2	1	2	2	3	2	1	1	1	1	1	1	5	2	4	1	1	1	4
2	3	1	1	4	4	4	4	3	3	1	2	3	3	3	3	2	3	1	2	3	1
2	1	1	2	1	2	2	2	2	1	2	2	2	2	2	1	2	2	2	2	2	2
2	2	2	2	4	3	3	4	4	3	2	2	2	3	1	2	2	2	2	2	2	2
3	2	3	2	2	2	1	2	1	3	2	3	2	3	1	2	2	2	2	3	2	3
5	4	3	5	5	5	5	5	5	5	4	5	5	5	3	5	5	3	5	5	3	5
2	2	2	2	4	3	3	4	4	3	2	2	2	3	1	2	2	2	2	2	2	2
1	2	2	2	1	3	3	3	2	1	2	2	2	1	3	2	2	1	2	3	3	3
2	4	2	2	4	3	4	3	3	4	2	2	2	3	2	2	3	3	2	4	4	4
2	2	3	1	1	2	2	2	4	4	3	2	3	2	2	2	2	2	1	3	1	1
5	4	3	4	5	5	5	5	4	4	4	4	4	4	5	4	4	5	3	3	3	4
2	2	1	1	4	2	1	2	3	2	1	1	1	1	2	1	2	3	1	3	2	1
3	1	1	1	4	1	2	3	1	3	4	2	1	3	1	3	1	1	1	1	1	1
2	2	2	2	2	4	2	4	1	3	1	1	1	1	1	1	1	1	3	3	1	1
2	4	2	2	4	2	2	1	2	2	2	3	2	4	2	3	2	2	1	1	1	1
1	1	1	1	3	1	1	1	1	1	1	1	1	1	1	1	1	1	1	1	1	1
3	4	3	1	3	2	4	2	1	4	1	2	1	3	2	1	2	4	2	3	3	4
2	4	2	2	4	2	2	1	2	2	2	3	2	4	2	3	2	2	1	1	1	1
4	3	4	4	4	4	4	4	3	3	4	4	3	2	2	3	3	3	2	2	2	3
2	2	2	1	5	4	4	4	5	5	4	2	2	4	4	3	2	2	3	3	4	4
2	2	2	2	4	2	2	2	2	1	1	1	2	2	1	1	1	2	1	1	2	2
2	2	2	2	2	4	5	4	5	3	3	3	3	4	4	1	2	1	3	3	4	4
2	2	1	1	4	4	4	4	3	4	2	1	2	4	2	2	3	2	4	3	1	2
4	1	1	1	1	1	1	2	3	1	1	1	1	4	3	3	3	3	3	3	1	3
2	2	2	2	2	3	3	4	3	2	2	2	2	2	3	3	3	3	3	3	3	3
4	2	3	1	5	4	4	4	1	4	1	3	2	4	3	1	1	4	3	3	4	2
3	4	1	1	2	4	4	3	4	5	4	4	3	2	3	2	3	2	4	4	5	4
2	2	2	2	4	3	4	2	2	4	3	2	3	2	5	4	2	4	5	3	2	4
2	1	1	2	3	3	3	3	4	4	4	2	1	3	3	1	1	1	1	1	1	3
1	1	1	1	5	3	3	4	3	4	3	1	2	3	3	1	1	3	1	1	1	2
3	4	4	4	5	3	3	3	5	3	5	5	3	5	3	2	4	3	1	5	2	1
3	4	4	4	5	3	3	3	5	3	5	5	3	5	3	2	4	3	1	5	2	1
2	2	2	2	3	3	3	3	4	4	3	2	2	3	2	3	2	3	3	3	4	3
3	4	4	4	5	3	3	3	5	3	5	5	3	5	3	2	4	3	1	5	2	1
1	1	2	1	2	4	4	4	4	2	1	1	1	4	2	1	1	1	3	3	1	1
4	4	3	4	5	1	1	4	3	1	4	4	4	4	3	1	1	3	3	3	4	3
2	2	4	4	4	5	5	5	5	5	4	4	4	5	5	2	5	5	4	5	5	5
4	4	3	2	5	5	5	5	5	5	2	3	3	4	4	3	4	3	5	3	5	5
3	4	3	3	5	5	3	4	3	5	5	5	4	3	2	4	4	1	1	1	3	5
4	4	4	1	3	3	3	3	4	5	2	4	3	4	3	5	3	3	5	3	2	3
1	2	1	1	2	5	4	5	3	2	1	1	1	3	4	1	1	1	1	4	4	1
2	2	2	2	4	4	4	4	4	4	2	2	2	4	4	2	2	4	2	1	2	2
2	2	1	1	3	1	2	2	3	1	2	1	1	1	1	1	1	2	2	2	2	2
4	4	4	5	5	4	5	4	4	5	3	4	3	4	2	2	3	3	1	3	1	1
3	2	1	1	4	2	3	5	5	4	1	1	1	3	2	2	1	1	1	1	4	5
4	3	3	3	5	5	4	5	5	5	2	3	3	3	4	3	5	5	3	3	3	2
4	5	5	5	4	4	5	5	5	5	3	5	5	1	1	5	5	5	2	1	1	5
3	3	4	4	5	3	4	3	2	4	4	4	3	2	2	4	2	3	3	3	3	3
1	1	1	2	1	2	1	1	1	1	1	2	1	1	1	2	1	1	2	3	2	2
1	1	1	1	3	3	1	1	1	1	4	1	1	1	1	3	1	1	1	3	1	1
3	2	2	2	2	2	2	2	2	3	2	2	2	4	2	3	2	2	3	2	1	2
4	4	1	1	2	2	2	3	2	4	4	3	3	2	2	3	3	2	2	3	2	3
2	3	3	2	2	2	2	2	2	3	3	3	2	2	4	3	2	3	3	2	2	3
2	2	1	2	4	3	3	2	1	5	2	2	1	5	1	5	2	2	1	5	3	5
2	2	1	2	4	3	3	2	1	5	2	2	1	5	1	5	2	2	1	5	3	5
4	3	3	3	5	3	4	3	3	4	3	2	4	3	3	4	4	3	2	2	2	3
3	4	1	2	4	4	4	4	4	2	2	2	2	2	3	1	1	3	1	4	5	3
4	5	4	5	5	5	5	5	4	5	2	3	5	5	3	5	5	1	1	1	2	5
4	3	3	2	4	3	3	4	3	3	3	4	3	4	3	3	4	3	4	3	5	5
2	3	4	3	4	2	2	1	1	2	2	1	1	4	4	2	2	1	1	1	1	2
3	4	2	2	5	2	3	2	2	4	5	5	4	3	3	4	3	5	2	1	3	3
2	2	2	2	2	1	1	1	1	1	2	1	1	1	1	1	1	1	1	1	1	1
3	4	3	4	4	3	4	3	3	4	4	3	4	3	2	2	3	2	4	3	5	5
1	1	1	1	1	1	1	1	1	1	1	1	1	1	1	1	1	1	1	1	1	1
2	3	2	3	3	2	3	2	2	3	3	3	2	2	2	2	2	3	2	2	2	4
3	2	2	2	5	3	3	3	3	4	3	3	3	4	2	2	2	2	3	3	3	3
4	4	4	2	3	4	3	2	3	4	4	3	3	3	2	2	4	3	3	3	3	3
4	3	4	2	4	2	3	2	4	1	2	2	2	2	2	2	3	2	2	2	1	2
2	2	2	2	3	1	1	1	2	4	1	4	3	1	1	1	4	2	1	1	3	2
3	3	3	3	2	2	2	2	2	2	2	2	2	2	2	2	2	2	2	2	2	2
2	2	1	1	4	2	1	2	2	1	1	1	1	1	3	1	1	1	1	1	1	1
2	2	1	2	4	2	3	2	2	3	2	2	2	2	1	1	2	1	2	3	2	1
3	3	3	3	3	4	3	4	4	2	2	3	4	3	3	4	3	2	3	3	3	3
2	4	2	1	5	4	3	3	4	2	1	1	1	4	1	1	3	1	1	1	1	3
4	3	3	3	4	4	4	4	4	3	4	4	4	3	3	3	3	3	2	3	1	3
3	3	3	3	4	4	4	4	3	3	3	3	3	3	3	3	3	3	3	3	3	3
2	2	2	2	4	3	3	2	1	4	4	2	1	2	2	2	2	1	1	4	2	4
5	3	1	1	5	3	5	3	3	5	5	1	4	2	1	5	5	3	1	2	1	5
4	5	4	3	5	4	4	4	3	4	1	2	2	3	3	4	2	3	3	3	4	4
4	4	4	4	5	2	2	3	4	2	4	2	4	2	2	4	2	2	2	2	4	3
5	4	3	3	5	4	3	5	3	5	2	3	3	4	2	2	3	5	4	5	2	3
3	2	2	2	4	1	1	1	1	1	3	3	4	2	1	1	1	1	1	1	1	3
5	4	2	2	5	5	5	4	5	5	4	5	3	3	4	5	3	5	3	3	5	5
2	2	1	1	1	2	2	2	2	2	2	2	2	2	2	2	2	2	1	1	2	2
3	4	4	3	4	3	4	3	4	3	3	4	3	3	2	3	3	4	3	3	1	1
5	5	2	2	5	3	4	3	3	5	5	5	5	3	2	4	4	4	3	3	3	3
3	2	3	1	4	3	5	3	3	5	1	3	3	2	2	3	3	5	1	1	1	3
2	2	3	3	4	3	3	3	2	4	2	3	4	2	2	4	2	4	2	2	2	4
2	1	1	1	1	2	2	2	3	2	2	2	1	3	2	2	2	2	1	1	2	2
2	2	2	2	4	3	3	2	3	4	4	4	4	2	1	4	2	2	3	3	4	3
1	1	2	1	2	1	1	1	1	4	3	1	1	2	1	1	1	1	1	1	1	1
4	4	3	3	5	1	1	3	3	5	3	3	1	1	1	4	3	3	3	1	1	5
4	5	4	4	4	3	3	3	3	4	4	4	4	3	2	3	3	4	2	3	5	3
1	1	2	2	1	1	1	2	1	1	2	2	1	1	1	1	1	1	2	1	2	1
3	3	3	3	4	4	4	4	4	4	2	3	3	3	2	2	2	4	3	3	3	3
3	4	3	3	3	3	3	3	3	4	4	4	2	3	3	5	3	2	3	3	3	2
2	2	3	2	5	4	4	4	4	4	4	3	1	4	4	3	4	2	2	4	4	3
1	1	1	1	1	2	2	2	2	1	1	1	1	1	2	1	1	1	3	3	3	1
2	2	1	1	2	1	2	1	1	2	1	1	2	2	1	2	2	2	1	2	1	2
2	2	2	2	2	3	3	2	3	2	3	2	2	2	2	2	2	2	2	2	2	2
4	4	4	3	5	3	3	3	3	4	2	4	4	2	2	4	2	3	2	2	3	4
3	2	2	2	3	2	2	2	3	2	4	3	3	4	3	4	3	2	4	2	2	4
3	4	5	4	5	4	3	3	3	4	5	4	5	3	2	4	3	3	2	3	3	5
4	3	2	2	5	3	3	4	4	4	3	3	3	4	2	2	3	3	2	2	1	1
1	1	1	1	2	3	3	3	3	4	2	1	1	2	1	1	1	4	1	4	2	5
4	5	2	1	4	2	2	2	1	5	2	2	4	1	1	2	3	1	1	1	3	2
1	1	1	1	1	1	1	1	1	1	1	1	1	1	1	1	1	1	1	1	1	1
5	5	5	5	5	5	5	5	5	5	5	5	5	5	5	5	5	5	5	5	5	5
4	3	3	2	4	3	2	2	2	3	3	3	3	2	2	3	2	3	3	3	1	2
1	1	2	1	1	1	1	1	2	1	1	1	2	1	2	3	3	2	3	2	3	4
2	2	2	2	2	2	2	1	1	1	2	2	2	1	2	1	1	2	2	1	1	1
2	2	3	3	3	2	2	2	2	2	5	2	2	2	2	3	2	4	2	2	2	2
3	4	3	3	4	4	4	3	3	5	4	4	4	3	3	4	4	4	4	4	4	4
2	1	2	2	1	2	2	2	2	1	1	1	2	2	2	1	2	1	2	2	2	1
2	2	2	2	4	2	3	3	3	3	3	3	3	2	3	2	3	2	3	3	2	4
2	2	2	2	2	2	2	2	1	2	2	2	2	2	2	2	2	2	2	3	2	2
3	3	3	4	4	4	3	3	3	3	3	3	3	3	3	3	3	3	4	4	3	4
